# Supplementary material for: Diffusion and Critical Hydrogen Content of Carbon Steels with Different Strengths and Microstructures
Source: Materials (Basel). 2025 Dec 19;19(1):15. doi: 10.3390/ma19010015 (PMC12786507; doi:10.3390/ma19010015)
Supplement: Supplementary file 1 [file materials-19-00015-s001.zip]

Archive with 1 entries (1 files):
- materials-3999768-supplementary.pdf
